# Supplementary material for: Blockade or deletion of transient receptor potential vanilloid 4 (TRPV4) is not protective in a murine model of sepsis
Source: F1000Res. 2015 Apr 20;4:93. [Version 1] doi: 10.12688/f1000research.6298.1 (PMC4448752; doi:10.12688/f1000research.6298.1)
Supplement: Raw Data for Figure 2 — Water and food intake in TRPV4 WT and KO mice before and after induction of endotoxaemia. Basal water intake was measured in TRPV4 WT and KO mice over approximately 1 week (not including 7-day recovery period from telemetry surgery). Change in water intake was measured over 24-h period following i.p. administration of either vehicle (10% DMSO) or HC-067047, as well as during the 24-h period following administration of LPS (12.5 mg/kg i.v.). Basal food intake in TRPV4 WT and KO mice was measured over approximately 1 week (not including 7-day recovery period from telemetry surgery). Change in food intake was measured over 24-h period following i.p. administration of either vehicle (10% DMSO) or HC-067047, as well as during the 24-h period following administration of LPS (12.5 mg/kg i.v.) ( Sand et al., 2015a). [file f1000research-4-6755-s0000.tgz]

Archive with 1 entries (1 files):
- b14fce8b-8bef-405d-a427-6f6fe05e6156_Figure_2_-_Compiled_data.csv
