# Supplementary material for: Blockade or deletion of transient receptor potential vanilloid 4 (TRPV4) is not protective in a murine model of sepsis
Source: F1000Res. 2015 Apr 20;4:93. [Version 1] doi: 10.12688/f1000research.6298.1 (PMC4448752; doi:10.12688/f1000research.6298.1)
Supplement: Raw Data for Figure 2 — Water and food intake in TRPV4 WT and KO mice before and after induction of endotoxaemia. Basal water intake was measured in TRPV4 WT and KO mice over approximately 1 week (not including 7-day recovery period from telemetry surgery). Change in water intake was measured over 24-h period following i.p. administration of either vehicle (10% DMSO) or HC-067047, as well as during the 24-h period following administration of LPS (12.5 mg/kg i.v.). Basal food intake in TRPV4 WT and KO mice was measured over approximately 1 week (not including 7-day recovery period from telemetry surgery). Change in food intake was measured over 24-h period following i.p. administration of either vehicle (10% DMSO) or HC-067047, as well as during the 24-h period following administration of LPS (12.5 mg/kg i.v.) ( Sand et al., 2015a). [file f1000research-4-6755-s0000.tgz › b14fce8b-8bef-405d-a427-6f6fe05e6156_Figure_2_-_Compiled_data.csv]

Food change w/ HC			Food Intake w/ LPS				Food intake (WT v KO)			Water change w/ HC			Water intake w/LPS				Water intake (WT vs KO)
Vehicle	HC-067047		Vehicle	HC	KO		WT	KO		Vehicle	HC-067047		Vehicle	HC-067047	KO		WT	KO
-0.9	0.1		0	0	0.1		2.4	1.5		-0.5	-0.2		1	1.3	0.1		1.8	0.2
-0.4	-0.4		0	0.1	0		2.1	3		-0.4	-0.4		0.9	1	0.8		2.2	2.6
-0.3	-0.7		0	0	0		2.1	2.9		0.1	-0.3		0.8	1.9	0.5		1.5	2.8
-0.7	-0.9		0	0	1.1		3.4	2.1		0	-0.4		0.5	0.7	0.4		3.6	1.5
0.3	0.1		0.2	0.1	0.1		2.4	2.8		-0.2	-0.3		0.7	1			2.4	2
	-0.2			0.2			1.8				-0.5			0.3			1.3
	-0.4			0			2.3				-0.3			0.6			2.5
							2.2										2
							2.8										2.1
							1.7										0.9
							3.1										2.9
							3										2.9
