# Supplementary material for: Blockade or deletion of transient receptor potential vanilloid 4 (TRPV4) is not protective in a murine model of sepsis
Source: F1000Res. 2015 Apr 20;4:93. [Version 1] doi: 10.12688/f1000research.6298.1 (PMC4448752; doi:10.12688/f1000research.6298.1)
Supplement: Raw Data for Figure 3 — Haemodynamic monitoring in TRPV4 WT and KO mice under basal and endotoxaemic conditions. Values were taken following systemic treatment (WT mice only) with HC-067047 (HC) or vehicle (10% DMSO) (BL2) and after induction of endotoxaemia (at time 48 h: LPS, 12.5 mg/kg, i.v.). Boxed regions denote periods of darkness. Data were acquired by radiotelemetry in conscious, ambulatory male C57BL/6 mice ( Sand et al., 2015b). [file f1000research-4-6755-s0001.tgz]

Archive with 1 entries (1 files):
- 5e0d8236-1d86-4498-9cb9-a80edfc8164b_Raw_data_(Figure_3).zip
