# Supplementary material for: Blockade or deletion of transient receptor potential vanilloid 4 (TRPV4) is not protective in a murine model of sepsis
Source: F1000Res. 2015 Apr 20;4:93. [Version 1] doi: 10.12688/f1000research.6298.1 (PMC4448752; doi:10.12688/f1000research.6298.1)
Supplement: Raw Data for Figure 4 — Mesenteric blood flow in healthy and endotoxaemic TRPV4 WT and KO mice. TRPV4 KO mice and WT mice were treated i.p. with vehicle (10% DMSO) or HC-067047 (HC) for 24 h, either under naïve or endotoxaemic (LPS 12.5 mg/kg, i.v., 24 h) conditions ( Sand et al., 2015c). [file f1000research-4-6755-s0002.tgz]

Archive with 1 entries (1 files):
- c3d682ff-ca9c-4190-aa91-d70cf76c8706_Figure_4_-_Compiled_Data.xlsx
