# Supplementary material for: Blockade or deletion of transient receptor potential vanilloid 4 (TRPV4) is not protective in a murine model of sepsis
Source: F1000Res. 2015 Apr 20;4:93. [Version 1] doi: 10.12688/f1000research.6298.1 (PMC4448752; doi:10.12688/f1000research.6298.1)
Supplement: Raw Data for Figure 4 — Mesenteric blood flow in healthy and endotoxaemic TRPV4 WT and KO mice. TRPV4 KO mice and WT mice were treated i.p. with vehicle (10% DMSO) or HC-067047 (HC) for 24 h, either under naïve or endotoxaemic (LPS 12.5 mg/kg, i.v., 24 h) conditions ( Sand et al., 2015c). [file f1000research-4-6755-s0002.tgz › c3d682ff-ca9c-4190-aa91-d70cf76c8706_Figure_4_-_Compiled_Data.xlsx]

## Sheet: Sheet1
1st Order Flow							2nd Order Flow							3rd Order Flow
Vehicle Naive	HC Naive	KO Naive	Vehicle LPS	HC LPS	KO LPS		Vehicle Naive	HC Naive	KO Naive	Vehicle LPS	HC LPS	KO LPS		Vehicle Naive	HC Naive	KO Naive	Vehicle LPS	HC LPS	KO LPS
995923	1003000	980933	465349	355730	382891		892784	1099000	965943	417288	228774	308047		568385	929349	665860	296264	127731	247344
807628	618716	1152000	337080	594014	191310		967542	779031	1040000	233017	629592	227832		750749	630449	933500	158814	268529	113276
808117	799571	754513	369806	653704	318427		655994	681408	750371	182862	416352	296572		822435	998620	941137	180581	399200	232812
1044000	931283	1138000	497699	398719	451823		847383	907864	1013000	257031	219308	355759		955928	807002	882817	255384	227734	322703
724994	978937	934658	592045	600754	483097		623404	869890	969569	387065	385375	512698		832609	928630	693253	391814	316131	462065
1064000	806622	1034000	446147	434840	457727		984263	898122	820682	316509	353887	330744		827875	900684	445504	180620	339406	280474
895140	871539		368746	680285	630645		1016000	805375		380419	520572	562201		1113000	907535		253897	374686	431313
1006000	892896		806812	521763	720363		978607	973671		565878	448954	523354		996741	854638		404187	258991	495653
1175000	1011000		561990	900726	511320		1095000	968518		363107	661015	190305		967991	785094		375199	434612	166507
6h LPS vs 24h LPS 1st Order
	Vehicle	Vehicle	Vehicle	Vehicle	Vehicle	Vehicle	Vehicle	Vehicle	Vehicle		HC	HC	HC	HC	HC	HC	HC	HC	HC
Naïve	995923	807628	808117	1044000	724994	1064000	895140	1006000	1175000		1003000	618716	799571	931283	978937	806622	871539	892896	1011000
LPS 6 h	634735	864581	1009000	999256	573386	802908	666033	668761			523316	737835	668813	759286	635323	1026000	653418	573308
LPS 24 h	465349	337080	369806	497699	592045	446147	368746	806812	561990		355730	594014	653704	398719	600754	434840	680285	521763	900726
6h LPS v 24h LPS 2nd Order
	Vehicle	Vehicle	Vehicle	Vehicle	Vehicle	Vehicle	Vehicle	Vehicle	Vehicle		HC	HC	HC	HC	HC	HC	HC	HC	HC
Naïve	892784	967542	655994	847383	623404	984263	1016000	978607	1095000		1099000	779031	681408	907864	869890	898122	805375	973671	968518
LPS 6 h	709443	709170	770030	874677	375101	411663	562140	577117			469162	470255	287376	668981	417127	625561	585911	518440
LPS 24 h	417288	233017	182862	257031	387065	316509	380419	565878	363107		228774	629592	416352	219308	385375	353887	520572	448954	661015
6h LPS v 24h LPS 3rd Order
	Vehicle	Vehicle	Vehicle	Vehicle	Vehicle	Vehicle	Vehicle	Vehicle	Vehicle		HC	HC	HC	HC	HC	HC	HC	HC	HC
Naïve	568385	750749	822435	955928	832609	827875	1113000	996741	967991		929349	630449	998620	807002	928630	900684	907535	854638	785094
LPS 6 h	827872	778567	894264	908970	263105	637271	565225	621108			586703	553473	433933	809577	430424	798747	529076	345042
LPS 24 h	296264	158814	180581	255384	391814	180620	253897	404187	375199		127731	268529	399200	227734	316131	339406	374686	258991	434612
