# Supplementary material for: Blockade or deletion of transient receptor potential vanilloid 4 (TRPV4) is not protective in a murine model of sepsis
Source: F1000Res. 2015 Apr 20;4:93. [Version 1] doi: 10.12688/f1000research.6298.1 (PMC4448752; doi:10.12688/f1000research.6298.1)
Supplement: Raw Data for Figure 5 — Clinical parameters in TRPV4 WT and KO mice. An arbitrary severity score was assigned in a blinded fashion after 24-h treatment with LPS (12.5 mg/kg, i.v.) based on voluntary mobility, gait, aversion to touch, facial expression and piloerection. Percentage weight-loss after endotoxaemic period and core temperature were also measured. WT mice were treated i.p. with vehicle (10% DMSO) or HC-067047 (HC) at the time of LPS administration. TRPV4 KO mice did not receive any pharmacological treatment ( Sand et al., 2015d). [file f1000research-4-6755-s0003.tgz]

Archive with 1 entries (1 files):
- 9cfda766-1eba-4817-b3a8-cb1b679989b0_Figure_5_-_Compiled_data.csv
