# Supplementary material for: Blockade or deletion of transient receptor potential vanilloid 4 (TRPV4) is not protective in a murine model of sepsis
Source: F1000Res. 2015 Apr 20;4:93. [Version 1] doi: 10.12688/f1000research.6298.1 (PMC4448752; doi:10.12688/f1000research.6298.1)
Supplement: Raw Data for Figure 5 — Clinical parameters in TRPV4 WT and KO mice. An arbitrary severity score was assigned in a blinded fashion after 24-h treatment with LPS (12.5 mg/kg, i.v.) based on voluntary mobility, gait, aversion to touch, facial expression and piloerection. Percentage weight-loss after endotoxaemic period and core temperature were also measured. WT mice were treated i.p. with vehicle (10% DMSO) or HC-067047 (HC) at the time of LPS administration. TRPV4 KO mice did not receive any pharmacological treatment ( Sand et al., 2015d). [file f1000research-4-6755-s0003.tgz › 9cfda766-1eba-4817-b3a8-cb1b679989b0_Figure_5_-_Compiled_data.csv]

% Weight Loss				Clinical Score
Vehicle LPS	HC LPS	KO LPS		Vehicle LPS	HC LPS	KO LPS
12.98246	10.91549	8.896797		3	2	2.5
10.58394	8.532423	9.863946		2.5	2.5	2.5
10.64639	10.18868	10.58394		2	1.5	3
9.427609	9.059234	6.923077		4	2.5	4.5
7.973422	9.79021	9.170305		3	2	2
11.74242	5.362776	8.333333		4	1	3.5
10.79137	9.863946	11.76471		2	2	3
8.487085	11.76471	11.34021		0.5	2.5	3
10.04016	8.921933	7.017544		1.5	2.5	4
Temp Time Course
Time	Vehicle Naïve	Vehicle Naïve	Vehicle Naïve	Vehicle Naïve	Vehicle Naïve	Vehicle Naïve	Vehicle Naïve	Vehicle Naïve	Vehicle Naïve	HC Naïve	HC Naïve	HC Naïve	HC Naïve	HC Naïve	HC Naïve	HC Naïve	HC Naïve	HC Naïve	KO Naïve	KO Naïve	KO Naïve	KO Naïve	KO Naïve	KO Naïve	KO Naïve	KO Naïve	KO Naïve	Vehicle LPS	Vehicle LPS	Vehicle LPS	Vehicle LPS	Vehicle LPS	Vehicle LPS	Vehicle LPS	Vehicle LPS	Vehicle LPS	HC LPS	HC LPS	HC LPS	HC LPS	HC LPS	HC LPS	HC LPS	HC LPS	HC LPS	KO LPS	KO LPS	KO LPS	KO LPS
0	36.1	36.8	36.1	36.2	36.9	37.3	36.1	37.2	36.5	36.7	36.2	36	36.5	36.1	37.5	36	36.8	37.7	36.4	37.9	35.8	37.1	35	35.7				36.6	34.2	34.2	32.4	34.5	30.2	33.9	34.3	34.8	34.4	32.8	35.2	35.1	35.1	34.7	35.3	35.3	33.9	35.3	33.7	34.3	28.9
1	36.1	36.7	36	36.2	36.9	37.3	36.1	37.1	36.4	36.7	36.2	35.9	36.6	36	37.6	36	36.8	37.8	36.3	37.9	35.7	37.1	35	35.7				36.6	34.2	34.3	32.4	34.3	30.3	33.8	34.3	34.7	34.3	32.9	35.3	35	35.2	34.6	35.3	35.3	33.9	34.9	33.7	34.3	28.9
2	36.2	36.6	35.9	36.2	36.8	37.3	36.1	37.2	36.5	36.7	36.2	35.9	36.6	36.1	37.6	36	36.8	37.8	36.3	37.8	35.8	37.1	35	35.7				36.7	34.2	34.4	32.3	34.3	30.4	33.8	34.3	34.6	34.3	32.9	35.3	35	35.2	34.6	35.4	35.3	33.9	34.8	33.7	34.3	28.9
3	36.2	36.5	35.7	36.2	36.8	37.2	36.1	37.2	36.6	36.7	36.2	35.9	36.7	36.2	37.7	36	36.8	37.8	36.3	37.8	35.8	37.1	35	35.7				36.7	34.2	34.3	32.4	34.3	30.5	33.9	34.2	34.6	34.4	33	35.4	35	35.2	34.6	35.3	35.2	33.9	34.8	33.8	34.3	29
4	36.2	36.5	35.6	36.3	36.7	37.2	36.1	37.2	36.6	36.7	36.2	35.8	36.7	36.2	37.7	36	36.8	37.9	36.2	37.9	35.8	37.1	35	35.7				36.8	34.2	34.3	32.4	34.3	30.5	34	34.2	34.6	34.4	33	35.4	35	35.2	34.5	35.3	35.2	33.9	34.8	33.8	34.3	29
5	36.3	36.5	35.6	36.3	36.7	37.2	36.2	37.3	36.6	36.7	36.2	35.9	36.7	36.2	37.6	36	36.8	37.9	36.2	37.9	35.8	37.1	35.1	35.7				36.8	34.2	34.3	32.5	34.4	30.6	34	34.3	34.6	34.4	33	35.4	35	35.2	34.6	35.3	35.2	33.8	34.9	33.8	34.3	29.1
[truncated: 5 more columns]
