# Supplementary material for: Blockade or deletion of transient receptor potential vanilloid 4 (TRPV4) is not protective in a murine model of sepsis
Source: F1000Res. 2015 Apr 20;4:93. [Version 1] doi: 10.12688/f1000research.6298.1 (PMC4448752; doi:10.12688/f1000research.6298.1)
Supplement: Raw Data for Table 2 — Blood biochemistry in healthy and endotoxaemic TRPV4 WT and KO mice. Blood gas and biochemistry were measured from venous blood samples by iSTAT point-of-care analyser in either TRPV4 KO mice, or WT mice treated i.p. with vehicle (10% DMSO) or HC-067047 (HC) for 24 h, either under naïve or endotoxaemic (LPS 12.5 mg/kg, i.v., 24 h) conditions. Abbreviations: PCO 2, partial pressure of CO 2; TCO 2, total carbon dioxide; PCV, packed cell volume; HC, HC-067047; KO, TRPV4 knockout; LPS, lipopolysaccharide ( Sand et al., 2015e). [file f1000research-4-6755-s0006.tgz]

Archive with 1 entries (1 files):
- e563fd98-9756-44c2-8306-d551f464e416_Table_2_-_Compiled_data.csv
