# Supplementary material for: Blockade or deletion of transient receptor potential vanilloid 4 (TRPV4) is not protective in a murine model of sepsis
Source: F1000Res. 2015 Apr 20;4:93. [Version 1] doi: 10.12688/f1000research.6298.1 (PMC4448752; doi:10.12688/f1000research.6298.1)
Supplement: Raw Data for Table 2 — Blood biochemistry in healthy and endotoxaemic TRPV4 WT and KO mice. Blood gas and biochemistry were measured from venous blood samples by iSTAT point-of-care analyser in either TRPV4 KO mice, or WT mice treated i.p. with vehicle (10% DMSO) or HC-067047 (HC) for 24 h, either under naïve or endotoxaemic (LPS 12.5 mg/kg, i.v., 24 h) conditions. Abbreviations: PCO 2, partial pressure of CO 2; TCO 2, total carbon dioxide; PCV, packed cell volume; HC, HC-067047; KO, TRPV4 knockout; LPS, lipopolysaccharide ( Sand et al., 2015e). [file f1000research-4-6755-s0006.tgz › e563fd98-9756-44c2-8306-d551f464e416_Table_2_-_Compiled_data.csv]

AnGap							BeEcf							Cl
Vehicle Naive	HC Naive	KO Naive	Vehicle LPS	HC LPS	KO LPS		Vehicle Naive	HC Naive	KO Naive	Vehicle LPS	HC LPS	KO LPS		Vehicle Naive	HC Naive	KO Naive	Vehicle LPS	HC LPS	KO LPS
20	20	13	23	15	17		-15	-10	-13	-13	-16	-8		127	120	123	123	126	114
20	17	15	18	12	18		-10	-11	-13	-17	-12	-27		127	120	122	126	126	128
19	15	17	19	15	21		-12	-8	-15	-19	-13	-19		119	116	125	131	128	127
16	15	18	16	14	16		-9	-14	-16	-18	-15	-25		119	120	123	134	129	126
18	19	19	15	20	12		-13	-15	-18	-21	-21	-16		119	123	126	137	133	127
20	19	18	20	19	13		-15	-12	-14	-22	-16	-11		123	118	125	131	128	119
18	13		18	21	15		-14	-7		-17	-23	-14		122	118		128	134	129
17	20		19	17	18		-11	-14		-15	-16	-14		118	121		130	127	125
				12							-13	-17						126	124
Glu							Hb							HCO3
Vehicle Naive	HC Naive	KO Naive	Vehicle LPS	HC LPS	KO LPS		Vehicle Naive	HC Naive	KO Naive	Vehicle LPS	HC LPS	KO LPS		10.3	16.3	17.3	14.2	13.9	19.6
7.5	10.5	9.1	1	1	1.3		9.2	11.9	9.2	9.5	9.9	12.6		16.5	16.1	15	13.1	17.6	4.3
8.3	12.3	15.8	1	1	1		12.9	11.9	8.8	10.5	10.9	10.2		13.3	19.4	13.3	12.4	15	10
15	13.7	8.9	1.1	1	1		10.2	13.3	8.2	10.2	11.2	6.8		17.1	13.4	12	11.3	14.5	7.4
12.3	17.1	11.9	1.3	1.6	5.7		11.2	11.2	8.2	9.5	9.2	10.9		14.1	11	10.8	10.4	8.6	12
13.9	8.8	9.7	1.2	1.7	1.9		10.2	8.8		10.2	8.2	8.5		10.9	14.7	12.9	8	11.8	18.8
11.7	10.4	9.2	1	1.4	1.2		8.2	10.9		5.1	7.5	10.2		12.3	19.7		11.7	5.4	15.8
9.9	12.8		1	1	1.5		9.5	11.2		8.5	4.4	10.2		15.3	12.7		14.1	13.5	17.1
15	13.3		1.1	1.4	1.1		11.9	8.2		11.9	8.8	8.2						15.6	13.3
				2	1.1						10.5	8.2
Hct							K							Na
Vehicle Naive	HC Naive	KO Naive	Vehicle LPS	HC LPS	KO LPS		Vehicle Naive	HC Naive	KO Naive	Vehicle LPS	HC LPS	KO LPS		Vehicle Naive	HC Naive	KO Naive	Vehicle LPS	HC LPS	KO LPS
27	35	27	28	29	37		3.4	3.6	3.9	3.7	4.9	3.6		155	153	150	156	150	147
38	35	26	31	32	30		3.7	4.5	4.7	4.8	3.9	2.9		160	148	147	150	151	148
30	39	24	30	33	20		4.1	5	3.4	4.3	5	4.1		147	145	152	158	153	152
33	33	24	28	27	32		4	4.6	4.8	3.5	3.5	3.2		148	144	148	157	154	150
30	26		30	24	25		4.3	3.5	3.6	5	3.1	4.4		148	149	153	157	159	151
24	32		25	22	30		4.2	4.2	4.5	3.2	2.7	4		150	148	151	156	156	146
28	33		35	26	30		4.2	4.6		2.6	2.1	2.6		148	146		155	158	154
35	24			30	24		4.8	4		4.5	3.8	4.2		146	150		158	154	155
					24						3.3							151	152
PCO2							pH							TCO2
Vehicle Naive	HC Naive	KO Naive	Vehicle LPS	HC LPS	KO LPS		Vehicle Naive	HC Naive	KO Naive	Vehicle LPS	HC LPS	KO LPS		Vehicle Naive	HC Naive	KO Naive	Vehicle LPS	HC LPS	KO LPS
17.4	30.6	60.6	33	46.8	44.3		7.38	7.334	7.063	7.241	7.08	7.255		11	17	19	15	15	21
34.9	34.5	40.1	47.7	53.6	18.8		7.282	7.277	7.182	7.047	7.123	6.97		18	17	16	15	19	5
24.1	43.1	34.7	53.7	37.6	28.8		7.35	7.262	7.19	6.971	7.208	7.15		14	21	14	14	16	11
33.6	29.1	29.5	32.3	42.7	35.8		7.315	7.27	7.216	7.152	7.138	6.923		18	14	13	12	16	8
31.1	21	28.5	41.6	25.9	29.5		7.264	7.326	7.185	7.004	7.128	7.217		15	12	12	12	9	13
21.7	30.3	26.5	27.2	28.7	57.3		7.31	7.294	7.296	7.079	7.223	7.123		12	16	14	9	13	20
25	39		34.2	14	54		7.3	7.311		7.143	7.197	7.075		13	21		13	6	17
30.2	28.9		42.9	40.9	63.9		7.312	7.253		7.124	7.126	7.034		16	14		15	15	19
				41.9	46.6						7.179	7.063						17	15
Urea
Vehicle Naive	HC Naive	KO Naive	Vehicle LPS	HC LPS	KO LPS
5.1	3.9	7.1	6	13.4	12
7.5	4.2	5.5	24.8	33	43.7
3.7	6.6	4.8	44	23.6	34.2
7	3.9	5.2	10.4	35.8	36
4.8	4.4	4.3	36.5	5.4	28.4
3.4	4	5.6	8.4	9	50
4.4	6.8		10	7	9.8
4.9	5.7		39.5	13.3	16.7
				26.3	41.9
