# Supplementary material for: Blockade or deletion of transient receptor potential vanilloid 4 (TRPV4) is not protective in a murine model of sepsis
Source: F1000Res. 2015 Apr 20;4:93. [Version 1] doi: 10.12688/f1000research.6298.1 (PMC4448752; doi:10.12688/f1000research.6298.1)
Supplement: Raw data for Table 3 — Blood biochemistry in healthy and endotoxaemic WT mice treated with TRPV4 antagonist or vehicle. Blood gas and biochemistry were measured from venous blood samples by iSTAT point-of-care analyser in WT mice treated i.p. with vehicle (10% DMSO) or HC-067047 (HC), either under naïve (24-h treatment) or endotoxaemic (LPS 12.5 mg/kg, i.v., 6 h or 24 h) conditions ( Sand et al., 2015f). [file f1000research-4-6755-s0007.tgz]

Archive with 1 entries (1 files):
- 6e5d0b9b-294b-4490-89c5-59f7c1266824_Table_3_-_Compiled_data.csv
