# Supplementary material for: Blockade or deletion of transient receptor potential vanilloid 4 (TRPV4) is not protective in a murine model of sepsis
Source: F1000Res. 2015 Apr 20;4:93. [Version 1] doi: 10.12688/f1000research.6298.1 (PMC4448752; doi:10.12688/f1000research.6298.1)
Supplement: Raw data for Table 3 — Blood biochemistry in healthy and endotoxaemic WT mice treated with TRPV4 antagonist or vehicle. Blood gas and biochemistry were measured from venous blood samples by iSTAT point-of-care analyser in WT mice treated i.p. with vehicle (10% DMSO) or HC-067047 (HC), either under naïve (24-h treatment) or endotoxaemic (LPS 12.5 mg/kg, i.v., 6 h or 24 h) conditions ( Sand et al., 2015f). [file f1000research-4-6755-s0007.tgz › 6e5d0b9b-294b-4490-89c5-59f7c1266824_Table_3_-_Compiled_data.csv]

AnGap							BeEcf							Cl
Vehicle Naive	HC Naive	Vehicle LPS 6h	HC LPS 6h	Vehicle LPS 24h	HC LPs 24h		Vehicle Naive	HC Naive	Vehicle LPS 6h	HC LPS 6h	Vehicle LPS 24h	HC LPs 24h		Vehicle Naive	HC Naive	Vehicle LPS 6h	HC LPS 6h	Vehicle LPS 24h	HC LPs 24h
20	20	23	16	23	15		-15	-10	-24	-17	-13	-16		127	120	129	132	123	126
20	17	21	16	18	12		-10	-11	-19	-19	-17	-12		127	120	130	134	126	126
19	15	19	17	19	15		-12	-8	-17	-20	-19	-13		119	116	129	132	131	128
16	15	17	20	16	14		-9	-14	-15	-24	-18	-15		119	120	128	133	134	129
18	19	15	17	15	20		-13	-15	-17	-17	-21	-21		119	123	133	128	137	133
20	19	16	18	20	19		-15	-12	-24	-16	-22	-16		123	118	136	130	131	128
18	13	20	19	18	21		-14	-7	-19	-22	-17	-23		122	118	133	134	128	134
17	20	14	17	19	17		-11	-14	-17	-14	-15	-16		118	121	132	128	130	127
					12							-13							126
Glu							Hb							HCO3
Vehicle Naive	HC Naive	Vehicle LPS 6h	HC LPS 6h	Vehicle LPS 24h	HC LPs 24h		Vehicle Naive	HC Naive	Vehicle LPS 6h	HC LPS 6h	Vehicle LPS 24h	HC LPs 24h		Vehicle Naive	HC Naive	Vehicle LPS 6h	HC LPS 6h	Vehicle LPS 24h	HC LPs 24h
7.5	10.5	5.4	1.6	1	1		9.2	11.9	10.5	11.9	9.5	9.9		10.3	16.3	8.9	13.9	14.2	13.9
8.3	12.3	1.8	1.3	1	1		12.9	11.9	11.2	7.5	10.5	10.9		16.5	16.1	11.8	10.3	13.1	17.6
15	13.7	1.2	1.5	1.1	1		10.2	13.3	8.2	9.2	10.2	11.2		13.3	19.4	12.2	9.8	12.4	15
12.3	17.1	2.6	1	1.3	1.6		11.2	11.2	11.2	8.8	9.5	9.2		17.1	13.4	13.9	6.9	11.3	14.5
13.9	8.8	1	4.6	1.2	1.7		10.2	8.8	8.5	10.9	10.2	8.2		14.1	11	12.6	14.5	10.4	8.6
11.7	10.4	1	1.4	1	1.4		8.2	10.9	6.5	9.9	5.1	7.5		10.9	14.7	7.1	12.4	8	11.8
9.9	12.8	1.2	1	1	1		9.5	11.2	8.2	4.4	8.5	4.4		12.3	19.7	8.7	7.4	11.7	5.4
15	13.3	2.3	2.3	1.1	1.4		11.9	8.2	11.2	11.2	11.9	8.8		15.3	12.7	13.5	15.2	14.1	13.5
					2							10.5							15.6
Hct							K							Na
Vehicle Naive	HC Naive	Vehicle LPS 6h	HC LPS 6h	Vehicle LPS 24h	HC LPs 24h		Vehicle Naive	HC Naive	Vehicle LPS 6h	HC LPS 6h	Vehicle LPS 24h	HC LPs 24h		Vehicle Naive	HC Naive	Vehicle LPS 6h	HC LPS 6h	Vehicle LPS 24h	HC LPs 24h
27	35	31	35	28	29		3.4	3.6	4.4	4.6	3.7	4.9		155	153	157	158	156	150
38	35	33	22	31	32		3.7	4.5	4	3.7	4.8	3.9		160	148	158	157	150	151
30	39	24	27	30	33		4.1	5	4.1	3.1	4.3	5		147	145	156	156	158	153
33	33	33	26	28	27		4	4.6	4.2	4.5	3.5	3.5		148	144	155	155	157	154
30	26	25	32	30	24		4.3	3.5	3.6	4.4	5	3.1		148	149	157	155	157	159
24	32	19	29	25	22		4.2	4.2	2.6	3.4	3.2	2.7		150	148	157	157	156	156
28	33	24	13	35	26		4.2	4.6	3.6	2	2.6	2.1		148	146	158	159	155	158
35	24	33	33		30		4.8	4	3.8	4.6	4.5	3.8		146	150	156	156	158	154
					24							3.3							151
PCO2							pH							TCO2
Vehicle Naive	HC Naive	Vehicle LPS 6h	HC LPS 6h	Vehicle LPS 24h	HC LPs 24h		Vehicle Naive	HC Naive	Vehicle LPS 6h	HC LPS 6h	Vehicle LPS 24h	HC LPs 24h		Vehicle Naive	HC Naive	Vehicle LPS 6h	HC LPS 6h	Vehicle LPS 24h	HC LPs 24h
17.4	30.6	45.5	50.8	33	46.8		7.38	7.334	6.897	7.045	7.241	7.08		11	17	10	15	15	15
34.9	34.5	44.8	29.2	47.7	53.6		7.282	7.277	7.027	7.154	7.047	7.123		18	17	13	11	15	19
24.1	43.1	35.7	31	53.7	37.6		7.35	7.262	7.143	7.101	6.971	7.208		14	21	13	11	14	16
33.6	29.1	40.7	27.9	32.3	42.7		7.315	7.27	7.142	7.001	7.152	7.138		18	14	15	8	12	16
31.1	21	42.4	56.9	41.6	25.9		7.264	7.326	7.081	7.013	7.004	7.128		15	12	14	16	12	9
21.7	30.3	27	33.9	27.2	28.7		7.31	7.294	7.027	7.17	7.079	7.223		12	16	8	13	9	13
25	39	22.1	22.6	34.2	14		7.3	7.311	7.204	7.123	7.143	7.197		13	21	9	8	13	6
30.2	28.9	47.8	47.4	42.9	40.9		7.312	7.253	7.06	7.115	7.124	7.126		16	14	15	17	15	15
					41.9							7.179							17
