# Supplementary material for: Blockade or deletion of transient receptor potential vanilloid 4 (TRPV4) is not protective in a murine model of sepsis
Source: F1000Res. 2015 Apr 20;4:93. [Version 1] doi: 10.12688/f1000research.6298.1 (PMC4448752; doi:10.12688/f1000research.6298.1)
Supplement: Raw data for Figure 6 — Oedema formation in TRPV4 WT and KO mice was measured by comparing wet and dry weights of various organs. WT mice treated i.p. with vehicle (10% DMSO) or HC-067047 (HC) for 24 h, either under naïve or endotoxaemic (LPS 12.5 mg/kg, i.v., 24 h) conditions ( Sand et al., 2015g). [file f1000research-4-6755-s0004.tgz]

Archive with 1 entries (1 files):
- d887ab92-5880-4430-ba0b-a5ceed74a474_Figure_6_-_Compiled_data.csv
