# Supplementary material for: Blockade or deletion of transient receptor potential vanilloid 4 (TRPV4) is not protective in a murine model of sepsis
Source: F1000Res. 2015 Apr 20;4:93. [Version 1] doi: 10.12688/f1000research.6298.1 (PMC4448752; doi:10.12688/f1000research.6298.1)
Supplement: Raw data for Figure 6 — Oedema formation in TRPV4 WT and KO mice was measured by comparing wet and dry weights of various organs. WT mice treated i.p. with vehicle (10% DMSO) or HC-067047 (HC) for 24 h, either under naïve or endotoxaemic (LPS 12.5 mg/kg, i.v., 24 h) conditions ( Sand et al., 2015g). [file f1000research-4-6755-s0004.tgz › d887ab92-5880-4430-ba0b-a5ceed74a474_Figure_6_-_Compiled_data.csv]

Gut							Heart							Kidney
Vehicle Naïve	HC Naïve	KO Naïve	Vehicle LPS	HC LPS	KO LPS		Vehicle Naïve	HC Naïve	KO Naïve	Vehicle LPS	HC LPS	KO LPS		Vehicle Naïve	HC Naïve	KO Naïve	Vehicle LPS	HC LPS	KO LPS
4	3.864734	3.62	3.5	5	5.277778		4.603175	5.050505	4.613953	4.25	4.666667	4.827586		3.59375	3.704545	3.195035	4.25	3.6	3.921569
3.419913	3.831579	3.607069	5	4	5.5		5.1606	5.367847	4.409207	4.772727	4.333333	4.333333		3.530612	3.731343	2.901042	3.913043	8.166667	4
3.138686	3.851852	2.71537	3.673469	4.166667	3.681661		4.175532	4.789644	3.901857	4.137931	4.242424	4.329231		3.741935	3.661616	4.316327	3.809524	3.478261	3.608407
4.168449	4.965753	4.481481	3.296703	4	1.305284		4.252822	4.450402	4.136029	4.537445	4.444444	4.674847		3.587097	3.642534	3.049896	3.459119	3.636364	4.111111
3.526923	3.721374	5.573034	4.918699	4.424379	4.472222		4.426778	4.208226	4.550336	5.376045	4.464752	4.418994		3.455426	3.493578	3.146597	3.675676	3.690987	3.993135
3.211988	3.995662	5.456929	3.669528	3.294931	4.166253		4.316049	4.448925	4.437186	4.791086	4.294294	4.438547		3.467269	3.784062	3.221053	3.503937	3.397436	4.0282
3.548177	4.320334		3.906863	4.624031	3.957627		4.504762	4.383249		4.594771	4.217158	4.641873		3.274611	3.551064		3.766304	3.881235	3.89234
	4.345048		4.817073	4.818627	4.990625		4.325641	4.530303		4.347953	4.589812	3.857639		3.696629	3.601293		3.637232	4.071429	3.709957
	4.034014		4.163588	3.881226	3.34555					4.550459	4.597015			3.548936	3.180556		3.836576	3.899736
	3.173497
	3.951111
Liver							Lung							Spleen
Vehicle Naïve	HC Naïve	KO Naïve	Vehicle LPS	HC LPS	KO LPS		Vehicle Naïve	HC Naïve	KO Naïve	Vehicle LPS	HC LPS	KO LPS		Vehicle Naïve	HC Naïve	KO Naïve	Vehicle LPS	HC LPS	KO LPS
3.157895	3.157895	3.399635	3.666667	3.5	3.285714		4.412698	4.66877	4.534884	5	4.75	4.418605		3.866667	4.045455	4.372781	4	4	4.736842
3.267974	3.504902	3.144928	3	3	3.5		4.60815	4.297521	4.47851	4.705882	4	4		4.212963	4.247312	4.112903	4.307692	4.285714	5
3.192568	3.299712	3.172231	3.26087	3.483146	3.127928		4.735577	4.451827	3.747204	4.722222	4.444444	4.60559		4.275093	4.019139	4.125	4.269663	4.090909	4.305825
3.199134	3.314978	3.238403	2.946746	3.225806	3.514763		4.411932	4.649025	4.491694	4.393531	5.16129	4.521964		4.35545	4.444444	4.166667	4.114286	4.426877	4.287736
3.100851	3.091408	3.258896	3.085399	2.941176	3.1841		4.39557	4.567976	4.907895	4.676923	3.924612	4.64		4.302222	4.377193	4.687351	4.58209	3.787879	4.422857
3.215753	3.246459	3.224739	2.926209	3.141852	3.439446		4.637681	4.588732	4.381625	4.593838	6.346154	4.764706		4.30303	4.351485	4.685185	4.43617	4.473171	4.38674
3.393564	3.448454		3.216009	3.178273	3.527675		4.346049	4.597938		4.967742	4.632258	1.864948		4.028302	4.360577		4.4	4.482143	4.288066
3.284024	3.122013		3.354115	3.260952	3.518182		4.137097	4.604336		4.749319	4.967828	4.914706			4.389189			4.595238	4.508475
	3.187204		3.193353	3.412724	3.220383		4.649547				4.870324	4.875312			4.354978				4.37788
															4.313253
															4.318182
