# Supplementary material for: Blockade or deletion of transient receptor potential vanilloid 4 (TRPV4) is not protective in a murine model of sepsis
Source: F1000Res. 2015 Apr 20;4:93. [Version 1] doi: 10.12688/f1000research.6298.1 (PMC4448752; doi:10.12688/f1000research.6298.1)
Supplement: Raw Data for Figure 7 — Oedema formation in WT mice treated with TRPV4 antagonist or vehicle. Oedema formation was measured by comparing wet and dry weights of organs. WT mice were treated i.p. with vehicle (10% DMSO) or HC-067047 (HC) at the time of LPS (12.5 mg/kg, i.v., 6 or 24 h) ( Sand et al., 2015h). [file f1000research-4-6755-s0005.tgz › 7899641a-21da-4d2f-b383-10c7309f049d_Figure_7_-_Compiled.csv]

Gut Oedema							Heart Oedema							Kidney Oedema
Vehicle Naïve	HC Naïve	Vehicle LPS 6 h	HC LPS 6 h	Vehicle LPS 24 h	HC LPS 24 h		Vehicle Naïve	HC Naïve	Vehicle LPS 6 h	HC LPS 6 h	Vehicle LPS 24 h	HC LPS 24 h		Vehicle Naïve	HC Naïve	Vehicle LPS 6 h	HC LPS 6 h	Vehicle LPS 24 h	HC LPS 24 h
4	3.864734	3.278689	3.409201	3.5	5		4.603175	5.050505	4.222874	4.285366	4.25	4.666667		3.59375	3.704545	4.116477	3.521739	4.25	3.6
3.419913	3.831579	4.836177	2.240336	5	4		5.1606	5.367847	4.234828	4.45611	4.772727	4.333333		3.530612	3.731343	4	3.851282	3.913043	8.166667
3.138686	3.851852	4.585253	3.640472	3.673469	4.166667		4.175532	4.789644	4.236702	5.208211	4.137931	4.242424		3.741935	3.661616	3.48	3.572398	3.809524	3.478261
4.168449	4.965753	4.263918		3.296703	4		4.252822	4.450402	4.270053		4.537445	4.444444		3.587097	3.642534	3.421756		3.459119	3.636364
3.526923	3.721374	3.295203		4.918699	4.424379		4.426778	4.208226	4.240896		5.376045	4.464752		3.455426	3.493578	3.370933		3.675676	3.690987
3.211988	3.995662	4.684483	3.789762	3.669528	3.294931		4.316049	4.448925	4.256	4.324766	4.791086	4.294294		3.467269	3.784062	3.651584	3.546012	3.503937	3.397436
3.548177	4.320334		3.824766	3.906863	4.624031		4.504762	4.383249		4.252525	4.594771	4.217158		3.274611	3.551064		3.80123	3.766304	3.881235
	4.345048		3.777494	4.817073	4.818627		4.325641	4.530303		4.232283	4.347953	4.589812		3.696629	3.601293		3.577103	3.637232	4.071429
	4.034014			4.163588	3.881226						4.550459	4.597015		3.548936	3.180556			3.836576	3.899736
	3.173497
	3.951111
Liver Oedema							Lung Oedema							Spleen Oedema
Vehicle Naïve	HC Naïve	Vehicle LPS 6 h	HC LPS 6 h	Vehicle LPS 24 h	HC LPS 24 h		Vehicle Naïve	HC Naïve	Vehicle LPS 6 h	HC LPS 6 h	Vehicle LPS 24 h	HC LPS 24 h		Vehicle Naïve	HC Naïve	Vehicle LPS 6 h	HC LPS 6 h	Vehicle LPS 24 h	HC LPS 24 h
3.157895	3.157895	3.534992	3.631884	3.666667	3.5		4.412698	4.66877	4.507599	4.667575	5	4.75		3.866667	4.045455	4.31383	4.496124	4	4
3.267974	3.504902	3.821942	3.709538	3	3		4.60815	4.297521	4.636612	4.685579	4.705882	4		4.212963	4.247312	4.142857	4.33125	4.307692	4.285714
3.192568	3.299712	3.565144	3.430736	3.26087	3.483146		4.735577	4.451827	4.454787	3.723684	4.722222	4.444444		4.275093	4.019139	4.361111	4.226852	4.269663	4.090909
3.199134	3.314978	3.760259	3.573257	2.946746	3.225806		4.411932	4.649025	4.553806	4.546174	4.393531	5.16129		4.35545	4.444444	4.255245		4.114286	4.426877
3.100851	3.091408	3.524366	3.652709	3.085399	2.941176		4.39557	4.567976	5.07074	4.630102	4.676923	3.924612		4.302222	4.377193	4.442786		4.58209	3.787879
3.215753	3.246459	3.646782	3.604869	2.926209	3.141852		4.637681	4.588732	4.56962	4.553247	4.593838	6.346154		4.30303	4.351485	3.777547	4.431818	4.43617	4.473171
3.393564	3.448454			3.216009	3.178273		4.346049	4.597938			4.967742	4.632258		4.028302	4.360577		4.294944	4.4	4.482143
3.284024	3.122013			3.354115	3.260952		4.137097	4.604336			4.749319	4.967828			4.389189		4.447761		4.595238
	3.187204			3.193353	3.412724		4.649547					4.870324			4.354978
															4.313253
															4.318182
